# Supplementary material for: Construction of Conjugated Organic Polymers for Efficient Photocatalytic Hydrogen Peroxide Generation with Adequate Utilization of Water Oxidation
Source: Materials (Basel). 2024 Jun 3;17(11):2709. doi: 10.3390/ma17112709 (PMC11173575; doi:10.3390/ma17112709)
Supplement: Supplementary file 1 [file materials-17-02709-s001.zip]

Archive with 1 entries (1 files):
- materials-2999813-supplementary.pdf
